# Supplementary material for: Comparison of the Immunogenicity of HIV-1 CRF07_BC Gag Antigen With or Without a Seven Amino Acid Deletion in p6 Region
Source: Front Immunol. 2022 Apr 5;13:850719. doi: 10.3389/fimmu.2022.850719 (PMC9017423; doi:10.3389/fimmu.2022.850719)
Supplement: Supplementary file 2 [file Table_1.xlsx]

## Sheet: Sheet1
Supplement Table 1. The overlapping peptide pools constructed based on 07BC_wt
Peptide No.	Position in Gag protein (aa)	Sequence	Pool No. (aa)
1	1-15	MGARASVLRGGKLDK	Pool 1 (1-51)
2	5-19	ASVLRGGKLDKWEKI
3	9-23	RGGKLDKWEKIRLRP
4	13-27	LDKWEKIRLRPGGKK
5	17-31	EKIRLRPGGKKRYRL
6	21-35	LRPGGKKRYRLKHLV
7	25-39	GKKRYRLKHLVWASR
8	29-43	YRLKHLVWASRELER
9	33-47	HLVWASRELERFALN
10	37-51	ASRELERFALNPGLL
11	41-55	LERFALNPGLLETSE	Pool 2 (41-91)
12	45-59	ALNPGLLETSEGCKQ
13	49-63	GLLETSEGCKQIMNQ
14	53-67	TSEGCKQIMNQLQPA
15	57-71	CKQIMNQLQPALQTG
16	61-75	MNQLQPALQTGTEEL
17	65-79	QPALQTGTEELRSLF
18	69-83	QTGTEELRSLFNTVA
19	73-87	EELRSLFNTVATLYC
20	77-91	SLFNTVATLYCVHTG
21	81-95	TVATLYCVHTGIDVR	Pool 3 (81-131)
22	85-99	LYCVHTGIDVRDTKE
23	89-103	HTGIDVRDTKEALDK
24	93-107	DVRDTKEALDKIEEE
25	97-111	TKEALDKIEEEQNKI
26	101-115	LDKIEEEQNKIQQKT
27	105-119	EEEQNKIQQKTQQAK
28	109-123	NKIQQKTQQAKEADR
29	113-127	QKTQQAKEADRKVSQ
30	117-131	QAKEADRKVSQNYPI
31	121-135	ADRKVSQNYPIVQNI	Pool 4 (121-171)
32	125-139	VSQNYPIVQNIQGQM
33	129-143	YPIVQNIQGQMVHQP
34	133-147	QNIQGQMVHQPISPR
35	137-151	GQMVHQPISPRTLNA
36	141-155	HQPISPRTLNAWVKV
37	145-159	SPRTLNAWVKVVEEK
38	149-163	LNAWVKVVEEKAFSP
39	153-167	VKVVEEKAFSPEVIP
40	157-171	EEKAFSPEVIPMFSA
41	161-175	FSPEVIPMFSALSEG	Pool 5 (161-211)
42	165-179	VIPMFSALSEGATPQ
43	169-183	FSALSEGATPQDLNT
44	173-187	SEGATPQDLNTMLNT
45	177-191	TPQDLNTMLNTVGGH
46	181-195	LNTMLNTVGGHQAAM
47	185-199	LNTVGGHQAAMQILK
48	189-203	GGHQAAMQILKDTIN
49	193-207	AAMQILKDTINEEAA
50	197-211	ILKDTINEEAAEWDR
51	201-215	TINEEAAEWDRLHPV	Pool 6 (201-251)
52	205-219	EAAEWDRLHPVHAGP
53	209-223	WDRLHPVHAGPIAPG
54	213-227	HPVHAGPIAPGQMRE
55	217-231	AGPIAPGQMREPRGS
56	221-235	APGQMREPRGSDIAG
57	225-239	MREPRGSDIAGTTST
58	229-243	RGSDIAGTTSTLQEQ
59	233-247	IAGTTSTLQEQITWM
60	237-251	TSTLQEQITWMTSNP
61	241-255	QEQITWMTSNPPVPV	Pool 7 (241-291)
62	245-259	TWMTSNPPVPVGDIY
63	249-263	SNPPVPVGDIYKRWI
64	253-267	VPVGDIYKRWIILGL
65	257-271	DIYKRWIILGLNKIV
66	261-275	RWIILGLNKIVRMYS
67	265-279	LGLNKIVRMYSPTSI
68	269-283	KIVRMYSPTSILDIK
69	273-287	MYSPTSILDIKQGPK
70	277-291	TSILDIKQGPKEPFR
71	281-295	DIKQGPKEPFRDYVD	Pool 8 (281-331)
72	285-299	GPKEPFRDYVDRFFK
73	289-303	PFRDYVDRFFKTLRA
74	293-307	YVDRFFKTLRAEQAT
75	297-311	FFKTLRAEQATQDVK
76	301-315	LRAEQATQDVKNWMT
77	305-319	QATQDVKNWMTDTLL
78	309-323	DVKNWMTDTLLVQNA
79	313-327	WMTDTLLVQNANPDC
80	317-331	TLLVQNANPDCKTIL
81	321-335	QNANPDCKTILRALG	Pool 9 (321-371)
82	325-339	PDCKTILRALGPGAS
83	329-343	TILRALGPGASIEEM
84	333-347	ALGPGASIEEMMTAC
85	337-351	GASIEEMMTACQGVG
86	341-355	EEMMTACQGVGGPSH
87	345-359	TACQGVGGPSHKARV
88	349-363	GVGGPSHKARVLAEA
89	353-367	PSHKARVLAEAMSQT
90	357-371	ARVLAEAMSQTNSAI
91	361-375	AEAMSQTNSAIMMQR	Pool 10 (361-411)
92	365-379	SQTNSAIMMQRSNFR
93	369-383	SAIMMQRSNFRGSKR
94	373-387	MQRSNFRGSKRIVKC
95	377-391	NFRGSKRIVKCFNCG
96	381-395	SKRIVKCFNCGKEGH
97	385-399	VKCFNCGKEGHIAKN
98	389-403	NCGKEGHIAKNCRAP
99	393-407	EGHIAKNCRAPRKKG
100	397-411	AKNCRAPRKKGCWKC
101	401-415	RAPRKKGCWKCGKEG	Pool 11 (401-451)
102	405-419	KKGCWKCGKEGHQMK
103	409-423	WKCGKEGHQMKDCTE
104	413-427	KEGHQMKDCTERQAN
105	417-431	QMKDCTERQANFLGK
106	421-435	CTERQANFLGKIWPS
107	425-439	QANFLGKIWPSHKGR
108	429-443	LGKIWPSHKGRPGNF
109	433-447	WPSHKGRPGNFLQSR
110	437-451	KGRPGNFLQSRPEPT
111	441-455	GNFLQSRPEPTAPPE	Pool 12 (441-495)
112	445-459	QSRPEPTAPPEESFR
113	449-463	EPTAPPEESFRFGEE
114	453-467	PPEESFRFGEEITTP
115	457-471	SFRFGEEITTPSQKQ
116	461-475	GEEITTPSQKQEPID
117	465-479	TTPSQKQEPIDKELY
118	469-483	QKQEPIDKELYPITS
119	473-487	PIDKELYPITSLKSL
120	477-491	ELYPITSLKSLFGND
121	481-495	ITSLKSLFGNDPLLP

## Sheet: Sheet2
Supplement Table 1. The overlapping peptide pools constructed based on 07BC_wt
